# Supplementary material for: Lipid class composition of membrane and raft fractions from brains of individuals with Alzheimer's disease
Source: Biochem Biophys Rep. 2019 Nov 4;20:100704. doi: 10.1016/j.bbrep.2019.100704 (PMC6895748; doi:10.1016/j.bbrep.2019.100704)
Supplement: Applicartion [file mmc1.zip]

Archive with 8 entries (8 files):
- bbrep_100704_coi_disclosure_Hibino.pdf
- bbrep_100704_coi_disclosure_Kawatsuki.pdf
- bbrep_100704_coi_disclosure_Mitsuishi.pdf
- bbrep_100704_coi_disclosure_Morita.pdf
- bbrep_100704_coi_disclosure_Murayama.pdf
- bbrep_100704_coi_disclosure_Nishimura.pdf
- bbrep_100704_coi_disclosure_Sugi.pdf
- bbrep_100704_coi_disclosure_Watanabe.pdf
